# Supplementary material for: circINSR Inhibits Adipogenic Differentiation of Adipose-Derived Stromal Vascular Fractions through the miR-152/MEOX2 Axis in Sheep
Source: Int J Mol Sci. 2023 Feb 9;24(4):3501. doi: 10.3390/ijms24043501 (PMC9964708; doi:10.3390/ijms24043501)
Supplement: Supplementary file 1 [file ijms-24-03501-s001.zip]

Archive with 1 entries (1 files):
- ijms-2203405-supplementary.pdf
